# Supplementary material for: Type-2 Inflammation in Health and Disease: Prevalence, Risk Factors and Multimorbidity
Source: J Clin Med. 2024 Nov 6;13(22):6662. doi: 10.3390/jcm13226662 (PMC11594687; doi:10.3390/jcm13226662)
Supplement: Supplementary file 1 [file jcm-13-06662-s001.zip]

Archive with 1 entries (1 files):
- jcm-3287080-supplementary.pdf
